# Supplementary material for: Platelet Microparticles Decrease Daunorubicin-Induced DNA Damage and Modulate Intrinsic Apoptosis in THP-1 Cells
Source: Int J Mol Sci. 2021 Jul 6;22(14):7264. doi: 10.3390/ijms22147264 (PMC8304976; doi:10.3390/ijms22147264)
Supplement: Supplementary file 1 [file ijms-22-07264-s001.zip]

Archive with 1 entries (1 files):
- ijms-1260781-supplementary.pdf
